# Supplementary material for: Antioxidants in Male Infertility—If We Want to Get This Right We Need to Take the Bull by the Horns: A Pilot Study
Source: Antioxidants (Basel). 2023 Sep 27;12(10):1805. doi: 10.3390/antiox12101805 (PMC10603832; doi:10.3390/antiox12101805)
Supplement: Supplementary file 1 [file antioxidants-12-01805-s001.zip]

Archive with 1 entries (1 files):
- antioxidants-2533912-supplementary.pdf
